# Supplementary material for: Systematic review of metrics used to characterise dietary nutrient supply from household consumption and expenditure surveys
Source: Public Health Nutr. 2022 Jan 13;25(5):1153–65. doi: 10.1017/S1368980022000118 (PMC9991734; doi:10.1017/S1368980022000118)
Supplement: Supplementary file 1 [file S1368980022000118sup.zip]

Archive with 3 entries (3 files):
- S1368980022000118sup001.docx
- S1368980022000118sup002.docx
- S1368980022000118sup003.docx
